# Supplementary material for: Structural and Antimicrobial Characterization of Porcine and Fish Gelatin Hydrogels Photochemically Crosslinked with Menadione Sodium Bisulfite
Source: Gels. 2026 Jul 15;12(7):629. doi: 10.3390/gels12070629 (PMC13409681; doi:10.3390/gels12070629)
Supplement: Supplementary file 1 [file gels-12-00629-s001.zip]

Archive with 1 entries (1 files):
- gels-4401793-supplementary.pdf
